# Supplementary material for: Switching Antipsychotic Medications in People with Schizophrenia: A 4-Year Naturalistic Study
Source: J Clin Med. 2022 Oct 10;11(19):5965. doi: 10.3390/jcm11195965 (PMC9573332; doi:10.3390/jcm11195965)
Supplement: Supplementary file 1 [file jcm-11-05965-s001.zip]

Archive with 1 entries (1 files):
- jcm-1931069-supplementary.pdf
